# Supplementary material for: Aminoguanidine-based bioactive proligand as AIEE probe for anticancer and anticovid studies
Source: RSC Adv. 2024 Apr 25;14(19):13654–68. doi: 10.1039/d4ra00554f (PMC11044126; doi:10.1039/d4ra00554f)
Supplement: RA-014-D4RA00554F-s002 [file RA-014-D4RA00554F-s002.cif]

# Electronic Supplementary Material (ESI) for RSC Advances.
# This journal is © The Royal Society of Chemistry 2024

####################################################################### 
# 
# This file contains crystal structure data downloaded from the 
# Cambridge Structural Database (CSD) hosted by the Cambridge 
# Crystallographic Data Centre (CCDC).
# 
# Full information about CCDC data access policies and citation 
# guidelines are available at http://www.ccdc.cam.ac.uk/access/V1 
# 
# Audit and citation data items may have been added by the CCDC. 
# Please retain this information to preserve the provenance of 
# this file and to allow appropriate attribution of the data. 
# 
#######################################################################

data_K5N
_database_code_depnum_ccdc_archive 'CCDC 2151232'
loop_
_audit_author_name
_audit_author_address
'E. Manoj'
;CUSAT
India
;
_audit_update_record             
;
2022-02-10 deposited with the CCDC.	2024-04-19 downloaded from the CCDC.
;

_audit_creation_method           SHELXL-2018/3
_shelx_SHELXL_version_number     2018/3
_chemical_name_systematic        ?
_chemical_name_common            ?
_chemical_melting_point          ?
_chemical_formula_moiety         'C15 H11 I4 N5 O2, C2 H6 O S'

_chemical_formula_sum            'C17 H17 I4 N5 O3 S'
_chemical_formula_weight         879.01

loop_
_atom_type_symbol
_atom_type_description
_atom_type_scat_dispersion_real
_atom_type_scat_dispersion_imag
_atom_type_scat_source
C C 0.0033 0.0016 'International Tables Vol C Tables 4.2.6.8 and 6.1.1.4'
H H 0.0000 0.0000 'International Tables Vol C Tables 4.2.6.8 and 6.1.1.4'
N N 0.0061 0.0033 'International Tables Vol C Tables 4.2.6.8 and 6.1.1.4'
O O 0.0106 0.0060 'International Tables Vol C Tables 4.2.6.8 and 6.1.1.4'
I I -0.4742 1.8119 'International Tables Vol C Tables 4.2.6.8 and 6.1.1.4'
S S 0.1246 0.1234 'International Tables Vol C Tables 4.2.6.8 and 6.1.1.4'

_space_group_crystal_system      monoclinic
_space_group_IT_number           11
_space_group_name_H-M_alt        'P 21/m'
_space_group_name_Hall           '-P 2yb'

_shelx_space_group_comment       
;
The symmetry employed for this shelxl refinement is uniquely defined
by the following loop, which should always be used as a source of
symmetry information in preference to the above space-group names.
They are only intended as comments.
;

loop_
_space_group_symop_operation_xyz
'x, y, z'
'-x, y+1/2, -z'
'-x, -y, -z'
'x, -y-1/2, z'

_cell_length_a                   9.4024(3)
_cell_length_b                   6.9264(2)
_cell_length_c                   19.9477(6)
_cell_angle_alpha                90
_cell_angle_beta                 100.0970(10)
_cell_angle_gamma                90
_cell_volume                     1278.97(7)
_cell_formula_units_Z            2
_cell_measurement_temperature    297(2)

_cell_measurement_reflns_used    9341
_cell_measurement_theta_min      2.94
_cell_measurement_theta_max      33.02
_exptl_crystal_description       plate
_exptl_crystal_colour            colourless

_exptl_crystal_density_meas      ?
_exptl_crystal_density_method    ?
_exptl_crystal_density_diffrn    2.283
_exptl_crystal_F_000             812
_exptl_transmission_factor_min   ?
_exptl_transmission_factor_max   ?
_exptl_crystal_size_max          0.200
_exptl_crystal_size_mid          0.150
_exptl_crystal_size_min          0.100
_exptl_absorpt_coefficient_mu    4.981
_shelx_estimated_absorpt_T_min   0.436
_shelx_estimated_absorpt_T_max   0.636
_exptl_absorpt_correction_type   multi-scan
_exptl_absorpt_correction_T_min  0.4969
_exptl_absorpt_correction_T_max  0.7465
_exptl_absorpt_process_details   'SADABS (Bruker, 2016)'
_exptl_absorpt_special_details   ?
_diffrn_ambient_temperature      297(2)
_diffrn_radiation_wavelength     0.71073
_diffrn_radiation_type           MoK\a
_diffrn_radiation_source         'fine-focus sealed tube'
_diffrn_radiation_monochromator  graphite
_diffrn_measurement_device_type  
'Bruker D8 VENTURE diffractometer with PHOTON II detector'
_diffrn_measurement_method       '\w and \f scan'


_diffrn_detector_area_resol_mean ?
_diffrn_reflns_number            60045
_diffrn_reflns_av_unetI/netI     0.0223
_diffrn_reflns_av_R_equivalents  0.0455
_diffrn_reflns_limit_h_min       -14
_diffrn_reflns_limit_h_max       14
_diffrn_reflns_limit_k_min       -10
_diffrn_reflns_limit_k_max       10
_diffrn_reflns_limit_l_min       -30
_diffrn_reflns_limit_l_max       30
_diffrn_reflns_theta_min         3.119
_diffrn_reflns_theta_max         33.160
_diffrn_reflns_theta_full        25.242
_diffrn_measured_fraction_theta_max 0.998
_diffrn_measured_fraction_theta_full 0.997
_diffrn_reflns_Laue_measured_fraction_max 0.998
_diffrn_reflns_Laue_measured_fraction_full 0.997
_diffrn_reflns_point_group_measured_fraction_max 0.998
_diffrn_reflns_point_group_measured_fraction_full 0.997
_reflns_number_total             5213
_reflns_number_gt                4031
_reflns_threshold_expression     'I > 2\s(I)'
_reflns_Friedel_coverage         0.000
_reflns_Friedel_fraction_max     .
_reflns_Friedel_fraction_full    .

_reflns_special_details          
;
 Reflections were merged by SHELXL according to the crystal
 class for the calculation of statistics and refinement.
 
 _reflns_Friedel_fraction is defined as the number of unique
 Friedel pairs measured divided by the number that would be
 possible theoretically, ignoring centric projections and
 systematic absences.
;

_computing_data_collection       'APEX3 (Bruker, 2016)'
_computing_cell_refinement       'APEX3/SAINT (Bruker, 2016)'
_computing_data_reduction        'SAINT/XPREP (Bruker, 2016)'

_computing_structure_solution    'SHELXT-2018/2 (Sheldrick, 2018)'
_computing_structure_refinement  'SHELXL-2018/3 (Sheldrick, 2018)'
_computing_molecular_graphics    
'ORTEP3 (Farrugia, 1997) and Mercury (Bruno et al., 2002)'
_computing_publication_material  'SHELXL-2018/3 (Sheldrick, 2018)'


_refine_special_details          ?
_refine_ls_structure_factor_coef Fsqd
_refine_ls_matrix_type           full
_refine_ls_weighting_scheme      calc
_refine_ls_weighting_details     
'w=1/[\s^2^(Fo^2^)+(0.0227P)^2^+2.8161P] where P=(Fo^2^+2Fc^2^)/3'
_atom_sites_solution_primary     ?
_atom_sites_solution_secondary   ?
_atom_sites_solution_hydrogens   mixed
_refine_ls_hydrogen_treatment    mixed
_refine_ls_extinction_method     none
_refine_ls_extinction_coef       .
_refine_ls_number_reflns         5213
_refine_ls_number_parameters     181
_refine_ls_number_restraints     0
_refine_ls_R_factor_all          0.0569
_refine_ls_R_factor_gt           0.0394
_refine_ls_wR_factor_ref         0.0888
_refine_ls_wR_factor_gt          0.0819
_refine_ls_goodness_of_fit_ref   1.107
_refine_ls_restrained_S_all      1.107
_refine_ls_shift/su_max          0.001
_refine_ls_shift/su_mean         0.000

loop_
_atom_site_label
_atom_site_type_symbol
_atom_site_fract_x
_atom_site_fract_y
_atom_site_fract_z
_atom_site_U_iso_or_equiv
_atom_site_adp_type
_atom_site_occupancy
_atom_site_site_symmetry_order
_atom_site_calc_flag
_atom_site_refinement_flags_posn
_atom_site_refinement_flags_adp
_atom_site_refinement_flags_occupancy
_atom_site_disorder_assembly
_atom_site_disorder_group
C1 C 0.1699(5) 0.250000 0.2387(2) 0.0381(9) Uani 1 2 d S T P . .
H1 H 0.078814 0.250000 0.250801 0.046 Uiso 1 2 calc R U P . .
C2 C 0.1832(5) 0.250000 0.1702(2) 0.0368(9) Uani 1 2 d S T P . .
C3 C 0.3187(5) 0.250000 0.1516(2) 0.0384(9) Uani 1 2 d S T P . .
H3 H 0.327343 0.250000 0.105855 0.046 Uiso 1 2 calc R U P . .
C4 C 0.4395(5) 0.250000 0.2012(2) 0.0373(9) Uani 1 2 d S T P . .
C5 C 0.4308(5) 0.250000 0.2702(2) 0.0355(8) Uani 1 2 d S T P . .
C6 C 0.2937(5) 0.250000 0.2893(2) 0.0345(8) Uani 1 2 d S T P . .
C7 C 0.2769(5) 0.250000 0.3604(2) 0.0415(10) Uani 1 2 d S T P . .
H7 H 0.184800 0.250000 0.371436 0.050 Uiso 1 2 calc R U P . .
C8 C 0.4839(5) 0.250000 0.5253(2) 0.0456(11) Uani 1 2 d S T P . .
C9 C 0.5393(5) 0.250000 0.6977(2) 0.0435(10) Uani 1 2 d S T P . .
H9 H 0.442356 0.250000 0.702003 0.052 Uiso 1 2 calc R U P . .
C10 C 0.6482(5) 0.250000 0.7587(2) 0.0351(8) Uani 1 2 d S T P . .
C11 C 0.6040(5) 0.250000 0.8220(2) 0.0393(9) Uani 1 2 d S T P . .
H11 H 0.505975 0.250000 0.824018 0.047 Uiso 1 2 calc R U P . .
C12 C 0.7034(5) 0.250000 0.8811(2) 0.0396(9) Uani 1 2 d S T P . .
C13 C 0.8508(5) 0.250000 0.8793(2) 0.0393(9) Uani 1 2 d S T P . .
H13 H 0.918085 0.250000 0.919511 0.047 Uiso 1 2 calc R U P . .
C14 C 0.8957(5) 0.250000 0.8165(2) 0.0384(9) Uani 1 2 d S T P . .
C15 C 0.7950(5) 0.250000 0.7562(2) 0.0374(9) Uani 1 2 d S T P . .
C16 C 0.1156(5) 0.4432(8) 0.6137(2) 0.0714(13) Uani 1 1 d . . . . .
H16A H 0.082660 0.449195 0.656591 0.107 Uiso 1 1 calc R U . . .
H16B H 0.218122 0.422737 0.621522 0.107 Uiso 1 1 calc R U . . .
H16C H 0.093252 0.562387 0.589589 0.107 Uiso 1 1 calc R U . . .
N1 N 0.3887(4) 0.250000 0.40835(18) 0.0441(9) Uani 1 2 d S T P . .
N3 N 0.4514(5) 0.250000 0.58574(19) 0.0504(11) Uani 1 2 d S T P . .
N4 N 0.5719(4) 0.250000 0.63766(18) 0.0431(9) Uani 1 2 d S T P . .
O1 O 0.5539(4) 0.250000 0.31619(18) 0.0572(10) Uani 1 2 d S T P . .
H1A H 0.534646 0.250000 0.354715 0.086 Uiso 1 2 calc R U P . .
O2 O 0.8435(4) 0.250000 0.69581(17) 0.0537(9) Uani 1 2 d S T P . .
H2 H 0.774461 0.250000 0.664359 0.081 Uiso 1 2 calc R U P . .
O3 O 0.0849(5) 0.250000 0.49879(19) 0.0734(14) Uani 1 2 d S T P . .
I1 I -0.00062(4) 0.250000 0.09381(2) 0.05035(10) Uani 1 2 d S T P . .
I2 I 0.64300(4) 0.250000 0.17323(2) 0.06998(14) Uani 1 2 d S T P . .
I3 I 1.11540(4) 0.250000 0.81319(2) 0.06681(13) Uani 1 2 d S T P . .
I4 I 0.63526(4) 0.250000 0.97522(2) 0.07334(15) Uani 1 2 d S T P . .
S1 S 0.02817(15) 0.250000 0.56471(7) 0.0647(4) Uani 1 2 d S T P . .
N2 N 0.3679(5) 0.250000 0.4737(2) 0.0562(13) Uani 1 2 d S T P . .
N5 N 0.6157(5) 0.250000 0.5096(2) 0.081(2) Uani 1 2 d S T P . .
H5A H 0.690432 0.250000 0.541386 0.097 Uiso 1 2 calc R U P . .
H5B H 0.626220 0.250000 0.467609 0.097 Uiso 1 2 calc R U P . .
H2A H 0.284(7) 0.250000 0.484(3) 0.058(18) Uiso 1 2 d S . P . .

loop_
_atom_site_aniso_label
_atom_site_aniso_U_11
_atom_site_aniso_U_22
_atom_site_aniso_U_33
_atom_site_aniso_U_23
_atom_site_aniso_U_13
_atom_site_aniso_U_12
C1 0.034(2) 0.051(3) 0.0292(18) 0.000 0.0058(15) 0.000
C2 0.038(2) 0.044(2) 0.0273(17) 0.000 0.0011(15) 0.000
C3 0.045(2) 0.045(2) 0.0250(17) 0.000 0.0042(16) 0.000
C4 0.037(2) 0.047(2) 0.0290(18) 0.000 0.0079(15) 0.000
C5 0.0330(19) 0.044(2) 0.0287(18) 0.000 0.0031(15) 0.000
C6 0.0350(19) 0.042(2) 0.0265(17) 0.000 0.0054(14) 0.000
C7 0.037(2) 0.061(3) 0.0270(18) 0.000 0.0054(15) 0.000
C8 0.042(2) 0.066(3) 0.0275(19) 0.000 0.0030(17) 0.000
C9 0.040(2) 0.059(3) 0.0287(19) 0.000 -0.0005(16) 0.000
C10 0.040(2) 0.041(2) 0.0248(16) 0.000 0.0044(15) 0.000
C11 0.038(2) 0.049(3) 0.0306(19) 0.000 0.0050(16) 0.000
C12 0.046(2) 0.048(3) 0.0249(17) 0.000 0.0084(16) 0.000
C13 0.040(2) 0.047(2) 0.0282(18) 0.000 0.0003(16) 0.000
C14 0.037(2) 0.046(2) 0.0314(19) 0.000 0.0044(16) 0.000
C15 0.045(2) 0.041(2) 0.0260(17) 0.000 0.0052(16) 0.000
C16 0.083(3) 0.081(3) 0.052(2) 0.004(2) 0.014(2) 0.011(3)
N1 0.043(2) 0.067(3) 0.0211(15) 0.000 0.0047(14) 0.000
N3 0.043(2) 0.079(3) 0.0263(17) 0.000 -0.0017(15) 0.000
N4 0.047(2) 0.055(2) 0.0241(15) 0.000 -0.0021(14) 0.000
O1 0.0377(17) 0.098(3) 0.0340(16) 0.000 -0.0001(13) 0.000
O2 0.0457(19) 0.088(3) 0.0290(15) 0.000 0.0096(13) 0.000
O3 0.055(2) 0.132(4) 0.0328(18) 0.000 0.0053(16) 0.000
I1 0.04455(17) 0.0707(2) 0.03128(14) 0.000 -0.00581(11) 0.000
I2 0.04257(18) 0.1229(4) 0.0482(2) 0.000 0.01823(15) 0.000
I3 0.03968(17) 0.1093(4) 0.0523(2) 0.000 0.01042(15) 0.000
I4 0.0544(2) 0.1393(4) 0.02775(15) 0.000 0.01111(14) 0.000
S1 0.0409(6) 0.1133(14) 0.0400(6) 0.000 0.0072(5) 0.000
N2 0.043(2) 0.103(4) 0.0216(16) 0.000 0.0042(15) 0.000
N5 0.043(2) 0.164(7) 0.035(2) 0.000 0.0034(19) 0.000

_geom_special_details            
;
 All esds (except the esd in the dihedral angle between two l.s. planes)
 are estimated using the full covariance matrix.  The cell esds are taken
 into account individually in the estimation of esds in distances, angles
 and torsion angles; correlations between esds in cell parameters are only
 used when they are defined by crystal symmetry.  An approximate (isotropic)
 treatment of cell esds is used for estimating esds involving l.s. planes.
;

loop_
_geom_bond_atom_site_label_1
_geom_bond_atom_site_label_2
_geom_bond_distance
_geom_bond_site_symmetry_2
_geom_bond_publ_flag
C1 C2 1.394(6) . ?
C1 C6 1.400(6) . ?
C1 H1 0.9300 . ?
C2 C3 1.388(6) . ?
C2 I1 2.094(4) . ?
C3 C4 1.370(6) . ?
C3 H3 0.9300 . ?
C4 C5 1.394(6) . ?
C4 I2 2.085(4) . ?
C5 O1 1.345(5) . ?
C5 C6 1.407(6) . ?
C6 C7 1.455(6) . ?
C7 N1 1.291(6) . ?
C7 H7 0.9300 . ?
C8 N3 1.294(6) . ?
C8 N5 1.331(7) . ?
C8 N2 1.362(6) . ?
C9 N4 1.287(6) . ?
C9 C10 1.446(6) . ?
C9 H9 0.9300 . ?
C10 C15 1.389(6) . ?
C10 C11 1.397(6) . ?
C11 C12 1.370(6) . ?
C11 H11 0.9300 . ?
C12 C13 1.393(7) . ?
C12 I4 2.087(4) . ?
C13 C14 1.391(6) . ?
C13 H13 0.9300 . ?
C14 C15 1.396(6) . ?
C14 I3 2.078(5) . ?
C15 O2 1.360(5) . ?
C16 S1 1.772(5) . ?
C16 H16A 0.9600 . ?
C16 H16B 0.9600 . ?
C16 H16C 0.9600 . ?
N1 N2 1.352(5) . ?
N3 N4 1.394(5) . ?
O1 H1A 0.8200 . ?
O2 H2 0.8200 . ?
O3 S1 1.503(4) . ?
N2 H2A 0.85(7) . ?
N5 H5A 0.8600 . ?
N5 H5B 0.8600 . ?

loop_
_geom_angle_atom_site_label_1
_geom_angle_atom_site_label_2
_geom_angle_atom_site_label_3
_geom_angle
_geom_angle_site_symmetry_1
_geom_angle_site_symmetry_3
_geom_angle_publ_flag
C2 C1 C6 120.0(4) . . ?
C2 C1 H1 120.0 . . ?
C6 C1 H1 120.0 . . ?
C3 C2 C1 120.4(4) . . ?
C3 C2 I1 119.0(3) . . ?
C1 C2 I1 120.6(3) . . ?
C4 C3 C2 119.4(4) . . ?
C4 C3 H3 120.3 . . ?
C2 C3 H3 120.3 . . ?
C3 C4 C5 122.0(4) . . ?
C3 C4 I2 119.4(3) . . ?
C5 C4 I2 118.7(3) . . ?
O1 C5 C4 118.7(4) . . ?
O1 C5 C6 122.5(4) . . ?
C4 C5 C6 118.8(4) . . ?
C1 C6 C5 119.4(4) . . ?
C1 C6 C7 119.0(4) . . ?
C5 C6 C7 121.6(4) . . ?
N1 C7 C6 120.6(4) . . ?
N1 C7 H7 119.7 . . ?
C6 C7 H7 119.7 . . ?
N3 C8 N5 126.9(5) . . ?
N3 C8 N2 114.6(5) . . ?
N5 C8 N2 118.5(4) . . ?
N4 C9 C10 122.2(4) . . ?
N4 C9 H9 118.9 . . ?
C10 C9 H9 118.9 . . ?
C15 C10 C11 119.1(4) . . ?
C15 C10 C9 122.1(4) . . ?
C11 C10 C9 118.8(4) . . ?
C12 C11 C10 120.8(4) . . ?
C12 C11 H11 119.6 . . ?
C10 C11 H11 119.6 . . ?
C11 C12 C13 120.6(4) . . ?
C11 C12 I4 120.3(4) . . ?
C13 C12 I4 119.1(3) . . ?
C14 C13 C12 118.9(4) . . ?
C14 C13 H13 120.5 . . ?
C12 C13 H13 120.5 . . ?
C13 C14 C15 120.7(4) . . ?
C13 C14 I3 119.3(3) . . ?
C15 C14 I3 120.0(3) . . ?
O2 C15 C10 121.4(4) . . ?
O2 C15 C14 118.8(4) . . ?
C10 C15 C14 119.8(4) . . ?
S1 C16 H16A 109.5 . . ?
S1 C16 H16B 109.5 . . ?
H16A C16 H16B 109.5 . . ?
S1 C16 H16C 109.5 . . ?
H16A C16 H16C 109.5 . . ?
H16B C16 H16C 109.5 . . ?
C7 N1 N2 118.5(4) . . ?
C8 N3 N4 113.5(4) . . ?
C9 N4 N3 113.3(4) . . ?
C5 O1 H1A 109.5 . . ?
C15 O2 H2 109.5 . . ?
O3 S1 C16 106.33(19) . 4_565 ?
O3 S1 C16 106.33(19) . . ?
C16 S1 C16 98.1(3) 4_565 . ?
N1 N2 C8 119.8(4) . . ?
N1 N2 H2A 123(4) . . ?
C8 N2 H2A 118(4) . . ?
C8 N5 H5A 120.0 . . ?
C8 N5 H5B 120.0 . . ?
H5A N5 H5B 120.0 . . ?

loop_
_geom_torsion_atom_site_label_1
_geom_torsion_atom_site_label_2
_geom_torsion_atom_site_label_3
_geom_torsion_atom_site_label_4
_geom_torsion
_geom_torsion_site_symmetry_1
_geom_torsion_site_symmetry_2
_geom_torsion_site_symmetry_3
_geom_torsion_site_symmetry_4
_geom_torsion_publ_flag
C6 C1 C2 C3 0.000(1) . . . . ?
C6 C1 C2 I1 180.000(1) . . . . ?
C1 C2 C3 C4 0.000(1) . . . . ?
I1 C2 C3 C4 180.000(0) . . . . ?
C2 C3 C4 C5 0.000(1) . . . . ?
C2 C3 C4 I2 180.000(0) . . . . ?
C3 C4 C5 O1 180.000(1) . . . . ?
I2 C4 C5 O1 0.000(1) . . . . ?
C3 C4 C5 C6 0.000(1) . . . . ?
I2 C4 C5 C6 180.000(1) . . . . ?
C2 C1 C6 C5 0.000(1) . . . . ?
C2 C1 C6 C7 180.000(1) . . . . ?
O1 C5 C6 C1 180.000(1) . . . . ?
C4 C5 C6 C1 0.000(1) . . . . ?
O1 C5 C6 C7 0.000(1) . . . . ?
C4 C5 C6 C7 180.000(1) . . . . ?
C1 C6 C7 N1 180.000(1) . . . . ?
C5 C6 C7 N1 0.000(1) . . . . ?
N4 C9 C10 C15 0.000(3) . . . . ?
N4 C9 C10 C11 180.000(2) . . . . ?
C15 C10 C11 C12 0.000(3) . . . . ?
C9 C10 C11 C12 180.000(3) . . . . ?
C10 C11 C12 C13 0.000(3) . . . . ?
C10 C11 C12 I4 180.000(2) . . . . ?
C11 C12 C13 C14 0.000(3) . . . . ?
I4 C12 C13 C14 180.000(2) . . . . ?
C12 C13 C14 C15 0.000(3) . . . . ?
C12 C13 C14 I3 180.000(2) . . . . ?
C11 C10 C15 O2 180.000(2) . . . . ?
C9 C10 C15 O2 0.000(3) . . . . ?
C11 C10 C15 C14 0.000(3) . . . . ?
C9 C10 C15 C14 180.000(2) . . . . ?
C13 C14 C15 O2 180.000(2) . . . . ?
I3 C14 C15 O2 0.000(2) . . . . ?
C13 C14 C15 C10 0.000(3) . . . . ?
I3 C14 C15 C10 180.000(2) . . . . ?
C6 C7 N1 N2 180.000(1) . . . . ?
N5 C8 N3 N4 0.000(2) . . . . ?
N2 C8 N3 N4 180.000(2) . . . . ?
C10 C9 N4 N3 180.000(2) . . . . ?
C8 N3 N4 C9 180.000(2) . . . . ?
C7 N1 N2 C8 180.000(1) . . . . ?
N3 C8 N2 N1 180.000(2) . . . . ?
N5 C8 N2 N1 0.000(2) . . . . ?

loop_
_geom_hbond_atom_site_label_D
_geom_hbond_atom_site_label_H
_geom_hbond_atom_site_label_A
_geom_hbond_distance_DH
_geom_hbond_distance_HA
_geom_hbond_distance_DA
_geom_hbond_angle_DHA
_geom_hbond_site_symmetry_A
_geom_hbond_publ_flag
C16 H16C O3 0.96 2.56 3.409(6) 147.1 3_566 yes
O1 H1A N1 0.82 1.88 2.607(5) 146.7 . yes
O2 H2 N4 0.82 1.89 2.614(5) 147.3 . yes
N2 H2A O3 0.85(7) 1.94(7) 2.793(6) 174(6) . yes

_refine_diff_density_max         1.742
_refine_diff_density_min         -1.608
_refine_diff_density_rms         0.105

_shelx_res_file                  
;
TITL K5N_a.res in P2(1)/m
    shelx.res
    created by SHELXL-2018/3 at 14:39:11 on 07-Oct-2021
CELL  0.71073   9.4024   6.9264  19.9477   90.000  100.097   90.000
ZERR     2.00   0.0003   0.0002   0.0006    0.000    0.001    0.000
LATT   1
SYMM  - X, 1/2 + Y, - Z
SFAC  C    H    N    O    I    S
UNIT  34 34 10 6 8 2
MERG   2
OMIT     0   0   3
OMIT    -1   0   2
OMIT     1   0   1
EQIV $2 -x, -y+1, -z+1
HTAB C16 O3_$2
HTAB O1 N1
HTAB O2 N4
HTAB N2 O3
FMAP   2
PLAN   80
SIZE     0.100   0.150   0.200
ACTA

BOND   $H
CONF
L.S.   4
TEMP    23.85
WGHT    0.022700    2.816100
FVAR       0.19308
C1    1    0.169925    0.250000    0.238684    10.50000    0.03413    0.05103 =
         0.02922    0.00000    0.00584    0.00000
AFIX  43
H1    2    0.078814    0.250000    0.250801    10.50000   -1.20000
AFIX   0
C2    1    0.183186    0.250000    0.170193    10.50000    0.03769    0.04362 =
         0.02729    0.00000    0.00114    0.00000
C3    1    0.318676    0.250000    0.151587    10.50000    0.04480    0.04478 =
         0.02495    0.00000    0.00418    0.00000
AFIX  43
H3    2    0.327343    0.250000    0.105855    10.50000   -1.20000
AFIX   0
C4    1    0.439502    0.250000    0.201210    10.50000    0.03722    0.04651 =
         0.02897    0.00000    0.00790    0.00000
C5    1    0.430820    0.250000    0.270244    10.50000    0.03301    0.04380 =
         0.02872    0.00000    0.00308    0.00000
C6    1    0.293659    0.250000    0.289265    10.50000    0.03501    0.04207 =
         0.02648    0.00000    0.00538    0.00000
C7    1    0.276882    0.250000    0.360399    10.50000    0.03688    0.06064 =
         0.02702    0.00000    0.00544    0.00000
AFIX  43
H7    2    0.184800    0.250000    0.371436    10.50000   -1.20000
AFIX   0
C8    1    0.483906    0.250000    0.525308    10.50000    0.04190    0.06630 =
         0.02752    0.00000    0.00298    0.00000
C9    1    0.539250    0.250000    0.697689    10.50000    0.04030    0.05925 =
         0.02870    0.00000   -0.00051    0.00000
AFIX  43
H9    2    0.442356    0.250000    0.702003    10.50000   -1.20000
AFIX   0
C10   1    0.648210    0.250000    0.758660    10.50000    0.03962    0.04059 =
         0.02477    0.00000    0.00438    0.00000
C11   1    0.604035    0.250000    0.821979    10.50000    0.03828    0.04851 =
         0.03057    0.00000    0.00496    0.00000
AFIX  43
H11   2    0.505975    0.250000    0.824018    10.50000   -1.20000
AFIX   0
C12   1    0.703355    0.250000    0.881105    10.50000    0.04649    0.04822 =
         0.02491    0.00000    0.00845    0.00000
C13   1    0.850777    0.250000    0.879337    10.50000    0.04039    0.04710 =
         0.02822    0.00000    0.00031    0.00000
AFIX  43
H13   2    0.918085    0.250000    0.919511    10.50000   -1.20000
AFIX   0
C14   1    0.895697    0.250000    0.816530    10.50000    0.03743    0.04580 =
         0.03139    0.00000    0.00444    0.00000
C15   1    0.794955    0.250000    0.756158    10.50000    0.04470    0.04115 =
         0.02602    0.00000    0.00518    0.00000
C16   1    0.115563    0.443216    0.613718    11.00000    0.08274    0.08058 =
         0.05162    0.00447    0.01388    0.01133
AFIX  33
H16A  2    0.082660    0.449195    0.656591    11.00000   -1.50000
H16B  2    0.218122    0.422737    0.621522    11.00000   -1.50000
H16C  2    0.093252    0.562387    0.589589    11.00000   -1.50000
AFIX   0
N1    3    0.388710    0.250000    0.408354    10.50000    0.04346    0.06747 =
         0.02113    0.00000    0.00473    0.00000
N3    3    0.451443    0.250000    0.585740    10.50000    0.04287    0.07940 =
         0.02625    0.00000   -0.00169    0.00000
N4    3    0.571865    0.250000    0.637660    10.50000    0.04681    0.05537 =
         0.02414    0.00000   -0.00214    0.00000
O1    4    0.553938    0.250000    0.316188    10.50000    0.03769    0.09761 =
         0.03400    0.00000   -0.00015    0.00000
AFIX  83
H1A   2    0.534646    0.250000    0.354715    10.50000   -1.50000
AFIX   0
O2    4    0.843526    0.250000    0.695808    10.50000    0.04569    0.08763 =
         0.02897    0.00000    0.00964    0.00000
AFIX  83
H2    2    0.774461    0.250000    0.664359    10.50000   -1.50000
AFIX   0
O3    4    0.084926    0.250000    0.498789    10.50000    0.05496    0.13168 =
         0.03279    0.00000    0.00533    0.00000
I1    5   -0.000618    0.250000    0.093811    10.50000    0.04455    0.07070 =
         0.03128    0.00000   -0.00581    0.00000
I2    5    0.642999    0.250000    0.173230    10.50000    0.04257    0.12286 =
         0.04824    0.00000    0.01823    0.00000
I3    5    1.115396    0.250000    0.813193    10.50000    0.03968    0.10927 =
         0.05233    0.00000    0.01042    0.00000
I4    5    0.635263    0.250000    0.975217    10.50000    0.05443    0.13927 =
         0.02775    0.00000    0.01111    0.00000
S1    6    0.028167    0.250000    0.564712    10.50000    0.04090    0.11335 =
         0.04002    0.00000    0.00722    0.00000
N2    3    0.367948    0.250000    0.473708    10.50000    0.04317    0.10329 =
         0.02159    0.00000    0.00423    0.00000
N5    3    0.615732    0.250000    0.509579    10.50000    0.04311    0.16429 =
         0.03471    0.00000    0.00338    0.00000
AFIX  93
H5A   2    0.690432    0.250000    0.541386    10.50000   -1.20000
H5B   2    0.626220    0.250000    0.467609    10.50000   -1.20000
AFIX   0
H2A   2    0.284037    0.250000    0.484399    10.50000    0.05796
HKLF    4  1.0  1.00  0.00  0.00  0.00  1.00  0.00  0.00  0.00  1.00


REM  K5N_a.res in P2(1)/m
REM wR2 = 0.0888, GooF = S = 1.107, Restrained GooF = 1.107 for all data
REM R1 = 0.0394 for 4031 Fo > 4sig(Fo) and 0.0569 for all 5213 data
REM 181 parameters refined using 0 restraints

END

WGHT      0.0227      2.8160

REM Highest difference peak  1.742,  deepest hole -1.608,  1-sigma level  0.105
Q1    1   0.0640  0.2500  0.0799  10.50000  0.05    1.74
Q2    1   0.6703  0.3514  0.9692  11.00000  0.05    1.25
Q3    1   0.5712  0.2500  0.9587  10.50000  0.05    0.91
Q4    1   1.0937  0.3537  0.7961  11.00000  0.05    0.90
Q5    1   0.6431  0.3349  0.1972  11.00000  0.05    0.74
Q6    1   0.0405  0.2500  0.2670  10.50000  0.05    0.74
Q7    1   1.1309  0.2500  0.8424  10.50000  0.05    0.62
Q8    1   0.6768  0.2500  0.1661  10.50000  0.05    0.59
Q9    1   0.3622  0.2500  0.2791  10.50000  0.05    0.46
Q10   1   0.6112  0.2500  0.7894  10.50000  0.05    0.46
Q11   1   0.7154  0.2500  0.7431  10.50000  0.05    0.42
Q12   1   0.7719  0.2500  0.8822  10.50000  0.05    0.41
Q13   1   0.1945  0.2500  0.2061  10.50000  0.05    0.40
Q14   1   0.5206  0.2500  0.8769  10.50000  0.05    0.39
Q15   1   1.2048  0.2500  0.7243  10.50000  0.05    0.39
Q16   1   0.7902  0.2500  0.2803  10.50000  0.05    0.39
Q17   1   0.5954  0.2500  0.8997  10.50000  0.05    0.39
Q18   1   0.2557  0.2500  0.1684  10.50000  0.05    0.37
Q19   1   0.6914  0.2500  0.9072  10.50000  0.05    0.37
Q20   1   0.3654  0.2500  0.1809  10.50000  0.05    0.37
Q21   1   0.4476  0.2500  0.2307  10.50000  0.05    0.36
Q22   1   0.4596  0.2500  0.3970  10.50000  0.05    0.35
Q23   1   0.8773  0.2500  0.8489  10.50000  0.05    0.33
Q24   1   0.2379  0.2500  0.2767  10.50000  0.05    0.32
Q25   1   0.4645  0.2500  0.7416  10.50000  0.05    0.32
Q26   1   0.8434  0.3157  0.7825  11.00000  0.05    0.32
Q27   1   0.9249  0.2500  0.7089  10.50000  0.05    0.31
Q28   1   0.5640  0.2500  0.7341  10.50000  0.05    0.31
Q29   1   0.9792  0.2500  0.9044  10.50000  0.05    0.31
Q30   1   0.3572  0.2500  0.0221  10.50000  0.05    0.31
Q31   1   1.0948  0.2500  0.7215  10.50000  0.05    0.29
Q32   1   0.9818  0.2500  0.9459  10.50000  0.05    0.28
Q33   1   0.3319  0.2500  0.4807  10.50000  0.05    0.28
Q34   1   0.2231  0.2500  0.0986  10.50000  0.05    0.27
Q35   1   0.8919  0.2500  0.9836  10.50000  0.05    0.27
Q36   1  -0.0041  0.3643  0.0302  11.00000  0.05    0.27
Q37   1   0.3678  0.2500  0.7405  10.50000  0.05    0.27
Q38   1   0.4809  0.2500  0.9214  10.50000  0.05    0.27
Q39   1   0.6705  0.2500  0.8501  10.50000  0.05    0.26
Q40   1   0.3383  0.2500  0.3856  10.50000  0.05    0.26
Q41   1   0.3778  0.2500  0.8134  10.50000  0.05    0.26
Q42   1   0.6137  0.2500  0.7264  10.50000  0.05    0.26
Q43   1   0.1211  0.2500  0.4293  10.50000  0.05    0.24
Q44   1   0.2631  0.2500 -0.0337  10.50000  0.05    0.24
Q45   1   0.2784  0.2500  0.2425  10.50000  0.05    0.24
Q46   1   0.3111  0.2500  0.6700  10.50000  0.05    0.24
Q47   1   0.5332  0.2500  0.6643  10.50000  0.05    0.24
Q48   1   0.1151  0.3571  0.5153  11.00000  0.05    0.24
Q49   1   0.2821  0.2500  0.0536  10.50000  0.05    0.23
Q50   1   0.6318  0.2500  0.9294  10.50000  0.05    0.23
Q51   1   0.0930  0.7500  0.6627  10.50000  0.05    0.23
Q52   1   0.2640  0.2500  0.3223  10.50000  0.05    0.23
Q53   1   0.9911  0.2500  0.8252  10.50000  0.05    0.23
Q54   1   0.9916  0.3276  0.9888  11.00000  0.05    0.23
Q55   1   0.9194  0.2500  0.8010  10.50000  0.05    0.23
Q56   1   0.7211  0.2500  1.0720  10.50000  0.05    0.23
Q57   1   1.0322  0.2990  0.7309  11.00000  0.05    0.22
Q58   1   0.3797  0.2500  0.8593  10.50000  0.05    0.22
Q59   1   1.1287  0.3725  0.7511  11.00000  0.05    0.22
Q60   1   0.5102  0.2500  0.3643  10.50000  0.05    0.21
Q61   1   0.8371  0.2500  0.4783  10.50000  0.05    0.21
Q62   1   0.0344  0.2500  0.4034  10.50000  0.05    0.21
Q63   1   0.4779  0.2972  0.5595  11.00000  0.05    0.21
Q64   1   0.0279  0.2500  0.5016  10.50000  0.05    0.21
Q65   1   0.8209  0.2500  0.7455  10.50000  0.05    0.21
Q66   1   0.6746  0.3209  0.7704  11.00000  0.05    0.21
Q67   1   0.1400  0.7500  0.5862  10.50000  0.05    0.20
Q68   1   0.3398  0.2500  0.9684  10.50000  0.05    0.20
Q69   1   0.6205  0.2988  0.6044  11.00000  0.05    0.20
Q70   1   0.2807  0.3375  0.7467  11.00000  0.05    0.20
Q71   1   0.3693  0.2500  0.4462  10.50000  0.05    0.20
Q72   1   0.4584  0.2500  0.8873  10.50000  0.05    0.20
Q73   1   0.0225  0.3021  0.4545  11.00000  0.05    0.20
Q74   1   0.2439  0.3852  0.7456  11.00000  0.05    0.20
Q75   1   1.1871  0.2977  0.9514  11.00000  0.05    0.20
Q76   1   0.6435  0.3102  0.7611  11.00000  0.05    0.20
Q77   1   0.5776  0.2973  0.8199  11.00000  0.05    0.20
Q78   1   0.5431  0.3282  0.9144  11.00000  0.05    0.20
Q79   1   0.4060  0.3123  0.4896  11.00000  0.05    0.19
Q80   1   0.4686  0.5033  0.9268  11.00000  0.05    0.19
;
_shelx_res_checksum              65638
